# Supplementary material for: Gas Flow Models and Computationally Efficient Methods for Energy Network Optimization
Source: Ind Eng Chem Res. 2024 Mar 19;63(13):5901–11. doi: 10.1021/acs.iecr.3c04308 (PMC10996019; doi:10.1021/acs.iecr.3c04308)
Supplement: Supplementary file 1 — ie3c04308_si_001.xlsx [file ie3c04308_si_001.xlsx]

## Sheet: Title
Supporting information
Gas flow models and computationally efficient methods for energy network optimization
Behnam Akbari, Paolo Gabrielli, and Giovanni Sansavini∗
Institute of Energy and Process Engineering, ETH Zurich, 8092, Zurich, Switzerland
E-mail:	sansavig@ethz.ch

## Sheet: Summary
Table S1: Number of components in the natural gas networks
Network	Network 0	Network 1	Network 2	Network 3
#Nodes	3	22	30	258
#Pipes	3	24	24	279
#Nodes (after pipe aggregation)	3	20	24	74
#Pipes (after pipe aggregation)	3	17	18	84
#Compressors & regulating valves	0	2	5	10

## Sheet: Network 0
Gas Parameters
sqrt(ZRT) [m/s]
300
Node Parameters
node	min pressure [Pa]	max pressure [Pa]
1	4000000	6000000
2	4000000	6000000
3	4000000	6000000
Supply Parameters
node	average flow [kg/s]	min flow [kg/s]	max flow [kg/s]	average price [$/kg]
1	45.283	0	60	0.36352
Demand Parameters
node	average flow [kg/s]	min flow [kg/s]	max flow [kg/s]
2	15.476	7.165	21.495
3	29.806	21.495	35.825
Pipe Parameters
node 1	node 2	max flow at node 1 [kg/s]	max flow at node 2 [kg/s]	length [m]	diameter [m]	lambda	flow constant [m^2 s^2]	linepack constant [m s^2]
1	2	287.27	287.27	90000	0.6	0.012	4.9348e-10	0.14137
2	3	287.27	287.27	100000	0.6	0.012	4.4413e-10	0.15708
3	1	287.27	287.27	80000	0.6	0.012	5.5517e-10	0.12566

## Sheet: Network 1
Gas Parameters
sqrt(ZRT) [m/s]
317.4
Node Parameters
node	min pressure [Pa]	max pressure [Pa]
1	0	7700000
2	0	7700000
3	3000000	8000000
4	0	8000000
5	0	7700000
6	3000000	8000000
7	3000000	8000000
8	5000000	6620000
9	3000000	6620000
10	0	6620000
11	0	6620000
12	0	6620000
13	0	6620000
14	0	6620000
15	5000000	6620000
16	0	6620000
17	0	6620000
18	2500000	6620000
19	0	6620000
20	0	6620000
Supply Parameters
node	average flow [kg/s]	min flow [kg/s]	max flow [kg/s]	average price [$/kg]
1	111.46	0	205.23	0.08336
2	80.75	0	148.69	0.08336
5	46.15	0	84.97	0.08336
8	998.69	0	998.69	0.11313
12	54.44	0	54.44	0.11313
13	43.56	0	43.56	0.11313
Demand Parameters
node	average flow [kg/s]	min flow [kg/s]	max flow [kg/s]
3	20.172	9.477	42.66
6	20.769	9.757	43.93
7	27.06	12.713	57.23
9	32.77	15.396	69.31
11	10.915	5.128	23.08
14	35.256	16.564	74.57
15	80.398	37.772	170.04
17	1.143	0.537	2.42
18	9.88	4.642	20.9
Pipe Parameters
node 1	node 2	max flow at node 1 [kg/s]	max flow at node 2 [kg/s]	length [m]	diameter [m]	lambda	flow constant [m^2 s^2]	linepack constant [m s^2]
1	2	1449.7	1449.7	4000	1.2587	0.0099519	4.8602e-07	0.02471
2	3	1449.7	1506.2	6000	1.2587	0.0099519	3.2401e-07	0.03706
3	4	753.1	753.1	26000	0.89	0.007037	1.869e-08	0.0803
4	7	331.1	331.1	19000	0.5901	0.0075887	3.04e-09	0.0258
4	13	753.1	623.2	55000	0.89	0.007037	8.84e-09	0.16987
5	6	318.7	331.1	43000	0.5901	0.0075887	1.34e-09	0.05838
6	7	331.1	331.1	29000	0.5901	0.0075887	1.99e-09	0.03938
9	10	746.3	746.3	25000	0.9739	0.0087712	2.447e-08	0.09246
9	19	746.3	746.3	25000	0.9739	0.0087712	2.447e-08	0.09246
10	11	623.2	623.2	42000	0.89	0.007037	1.157e-08	0.12972
10	16	123.1	123.1	10500	0.3955	0.0081908	6.9e-10	0.0064
11	12	623.2	623.2	40000	0.89	0.007037	1.215e-08	0.12354
12	13	623.2	623.2	5000	0.89	0.007037	9.72e-08	0.01544
13	14	623.2	623.2	10000	0.89	0.007037	4.86e-08	0.03089
14	15	623.2	623.2	25000	0.89	0.007037	1.944e-08	0.07721
17	18	78.3	78.3	6000	0.3155	0.008563	3.7e-10	0.00233
17	20	78.3	78.3	124000	0.3155	0.008563	2e-11	0.04813
Compressor Parameters
node 1	node 2	min pressure ratio	max pressure ratio
8	19	1	2
16	20	1	2

## Sheet: Network 2
Gas Parameters
sqrt(ZRT) [m/s]
359.5
Node Parameters
node	min pressure [Pa]	max pressure [Pa]
1	3447379	5515806
2	3447379	5515806
3	3447379	5515806
4	3447379	5515806
5	3447379	5515806
6	3447379	5515806
7	3447379	5515806
8	3447379	5515806
9	3447379	5515806
10	3447379	5515806
11	3447379	5515806
12	3447379	5515806
13	3447379	5515806
14	3447379	5515806
15	3447379	5515806
16	3447379	5515806
17	3447379	5515806
18	3447379	5515806
19	3447379	5515806
20	3447379	5515806
21	3447379	5515806
22	3447379	5515806
23	3447379	5515806
24	3447379	5515806
Supply Parameters
node	average flow [kg/s]	min flow [kg/s]	max flow [kg/s]	average price [$/kg]
1	74.613	0	137.38	0.06239
5	14.014	0	14.01	0.10781
5	5.605	0	5.61	0.10586
6	12.846	0	12.85	0.09883
9	12.846	0	12.85	0.1153
10	10.511	0	10.51	0.09434
14	11.678	0	11.68	0.11979
14	4.204	0	4.2	0.12316
15	14.014	0	14.01	0.14375
18	11.678	0	11.68	0.11979
18	5.138	0	5.14	0.1475
18	1.868	0	1.87	0.0977
19	10.51	0	10.51	0.10781
19	5.839	0	5.84	0.14024
19	2.336	0	2.34	0.10669
Demand Parameters
node	average flow [kg/s]	min flow [kg/s]	max flow [kg/s]
5	8.4949	3.991	17.967
5	3.3978	1.5963	7.186
6	7.787	3.6584	16.469
9	7.787	3.6584	16.47
9	3.5395	1.6629	7.486
10	6.3712	2.9933	13.475
14	7.0791	3.3258	14.972
14	2.5484	1.1973	5.39
15	8.4949	3.991	17.967
18	7.0791	3.3258	14.972
18	3.1147	1.4633	6.588
18	1.1326	0.5321	2.395
19	6.3711	2.9932	13.475
19	1.4157	0.6651	2.994
Pipe Parameters
node 1	node 2	max flow at node 1 [kg/s]	max flow at node 2 [kg/s]	length [m]	diameter [m]	lambda	flow constant [m^2 s^2]	linepack constant [m s^2]
2	3	205.96	205.96	30000	0.635	0.01	1.642e-09	0.03675
2	20	427.07	427.07	100000	0.9144	0.01	3.051e-09	0.25403
4	5	205.96	205.96	10000	0.635	0.01	4.927e-09	0.01225
4	6	205.96	205.96	15000	0.635	0.01	3.285e-09	0.01838
4	22	205.96	205.96	20000	0.635	0.01	2.464e-09	0.0245
7	8	205.96	205.96	5000	0.635	0.01	9.854e-09	0.00613
7	11	427.07	427.07	80000	0.9144	0.01	3.813e-09	0.20322
7	21	427.07	427.07	65000	0.9144	0.01	4.693e-09	0.16512
8	9	205.96	205.96	8000	0.635	0.01	6.159e-09	0.0098
8	10	205.96	205.96	6000	0.635	0.01	8.212e-09	0.00735
12	13	427.07	427.07	20000	0.9144	0.01	1.5254e-08	0.05081
12	16	427.07	427.07	40000	0.9144	0.01	7.627e-09	0.10161
12	23	427.07	427.07	10000	0.9144	0.01	3.0508e-08	0.0254
13	14	205.96	205.96	9000	0.635	0.01	5.475e-09	0.01103
13	15	205.96	205.96	5000	0.635	0.01	9.854e-09	0.00613
17	18	427.07	427.07	21000	0.9144	0.01	1.4527e-08	0.05335
17	19	205.96	205.96	8000	0.635	0.01	6.159e-09	0.0098
17	24	427.07	427.07	25000	0.9144	0.01	1.2203e-08	0.06351
Compressor Parameters
node 1	node 2	min pressure ratio	max pressure ratio
1	20	1	1.4
2	21	1	1.4
3	22	1	1.4
11	23	1	1.4
16	24	1	1.4

## Sheet: Network 3
Gas Parameters
sqrt(ZRT) [m/s]
344.1
Node Parameters
node	min pressure [Pa]	max pressure [Pa]
1	500000	7000000
2	500000	7000000
3	500000	7000000
4	500000	7000000
5	500000	7000000
6	500000	7000000
7	2450000	5050000
8	500000	7000000
9	500000	7000000
10	500000	7000000
11	500000	7000000
12	500000	7000000
13	500000	7000000
14	500000	7000000
15	500000	7000000
16	500000	7000000
17	500000	7000000
18	500000	7000000
19	500000	7000000
20	500000	7000000
21	500000	7000000
22	500000	7000000
23	5000000	6750000
24	5000000	6750000
25	5000000	6750000
26	500000	7000000
27	5525000	6225000
28	500000	7000000
29	500000	7000000
30	5000000	6750000
31	500000	7000000
32	500000	7000000
33	500000	7000000
34	5000000	6750000
35	5000000	7500000
36	500000	7000000
37	500000	7000000
38	500000	7000000
39	500000	7000000
40	500000	7000000
41	2450000	5050000
42	500000	7000000
43	500000	7000000
44	500000	7000000
45	500000	7000000
46	500000	7000000
47	500000	7000000
48	500000	7000000
49	500000	7000000
50	500000	7000000
51	500000	7000000
52	500000	7000000
53	500000	7000000
54	500000	7000000
55	5000000	6750000
56	500000	7000000
57	500000	7000000
58	5525000	6225000
59	5750000	6750000
60	5000000	7500000
61	500000	7000000
62	500000	7000000
63	500000	7000000
64	500000	7000000
65	500000	7000000
66	500000	7000000
67	500000	7000000
68	5000000	6750000
69	500000	7000000
70	500000	7000000
71	500000	7000000
72	2200000	4600000
73	400000	6400000
74	500000	7000000
Supply Parameters
node	average flow [kg/s]	min flow [kg/s]	max flow [kg/s]	average price [$/kg]
7	3.88	0	9.26	0.29975
27	23.13	-7.96	55.19	0.29975
41	2.59	-1.99	6.19	0.31411
58	33.11	-13.754	79	0.31411
59	343.38	0	343.38	0.35078
72	2.63	0	6.29	0.31411
Demand Parameters
node	average flow [kg/s]	min flow [kg/s]	max flow [kg/s]
1	2.803	0.014499	7.422
3	6.553	0.033893	17.349
10	4.073	0.021065	10.783
11	2.618	0.013539	6.93
14	8.389	0.043394	22.212
15	1.415	0.007317	3.745
21	2.232	0.011543	5.909
26	0.593	0.003068	1.57
29	2.356	0.012186	6.237
31	5.582	0.028873	14.779
36	4.301	0.022245	11.387
38	2.34	0.012103	6.195
40	0.669	0.003458	1.77
42	12.493	0.064621	33.077
47	2.276	0.011771	6.025
54	1.609	0.008324	4.261
56	0.329	0.0017	0.87
57	4.269	0.022083	11.304
63	0.445	0.002299	1.177
Pipe Parameters
node 1	node 2	max flow at node 1 [kg/s]	max flow at node 2 [kg/s]	length [m]	diameter [m]	lambda	flow constant [m^2 s^2]	linepack constant [m s^2]
1	2	77.1	77.1	65938	0.33	0.01	3e-11	0.02382
1	70	77.1	77.1	96154	0.33	0.01	2e-11	0.03473
2	3	113.2	113.2	39684	0.4	0.01	1.3e-10	0.02106
2	4	113.2	113.2	59289	0.4	0.01	9e-11	0.03146
3	4	113.2	113.2	19152	0.4	0.01	2.8e-10	0.01016
4	5	226.5	226.5	26273	0.5657	0.014142	8.1e-10	0.02789
4	11	113.2	113.2	93930	0.4	0.01	6e-11	0.04985
5	6	113.2	113.2	10247	0.4	0.01	5.2e-10	0.00544
5	9	113.2	113.2	24880	0.4	0.01	2.1e-10	0.0132
6	7	113.2	81.7	9862	0.4	0.01	5.4e-10	0.00523
6	8	113.2	113.2	21937	0.4	0.01	2.4e-10	0.01164
7	9	81.7	113.2	39707	0.4	0.01	1.3e-10	0.02107
7	10	81.7	113.2	45763	0.4	0.01	1.2e-10	0.02429
8	9	113.2	113.2	15233	0.4	0.01	3.5e-10	0.00808
8	10	113.2	113.2	5568	0.4	0.01	9.6e-10	0.00295
11	12	113.2	113.2	16557	0.4	0.01	3.2e-10	0.00879
12	13	263.3	263.3	3622	0.61	0.01	1.215e-08	0.00447
12	14	263.3	263.3	21013	0.61	0.01	2.09e-09	0.02593
13	16	263.3	263.3	12711	0.61	0.01	3.46e-09	0.01569
13	17	263.3	263.3	16198	0.61	0.01	2.72e-09	0.01999
14	19	263.3	263.3	22688	0.61	0.01	1.94e-09	0.028
15	16	263.3	263.3	8908	0.61	0.01	4.94e-09	0.01099
16	17	44.2	44.2	15363	0.25	0.01	3e-11	0.00318
17	18	44.2	44.2	25525	0.25	0.01	2e-11	0.00529
17	19	263.3	263.3	25466	0.61	0.01	1.73e-09	0.03143
18	19	113.2	113.2	3641	0.4	0.01	1.47e-09	0.00193
18	20	44.2	44.2	13166	0.25	0.01	4e-11	0.00273
19	37	382.3	382.3	27841	0.735	0.013523	2.97e-09	0.04988
20	21	44.2	44.2	4314	0.25	0.01	1.2e-10	0.00089
20	22	44.2	44.2	26097	0.25	0.01	2e-11	0.00541
22	66	28.3	28.3	18695	0.2	0.01	1e-11	0.00248
22	74	44.2	44.2	19345	0.25	0.01	3e-11	0.00401
23	24	1105.5	1105.5	5325	1.2728	0.014142	2.3109e-07	0.02861
23	34	1535.4	1535.4	9756	1.5	0.013799	2.939e-07	0.07281
24	25	552.8	552.8	27916	0.9	0.01	1.102e-08	0.075
24	30	1105.5	1105.5	18850	1.2728	0.014142	6.529e-08	0.10129
25	27	552.8	509.8	22682	0.9	0.01	1.356e-08	0.06094
26	74	63.7	63.7	28061	0.3	0.01	5e-11	0.00838
28	62	44.2	44.2	12735	0.25	0.01	4e-11	0.00264
29	62	63.7	63.7	15740	0.3	0.01	8e-11	0.0047
29	64	63.7	63.7	13565	0.3	0.01	9e-11	0.00405
30	55	1105.5	1105.5	2622	1.2728	0.014142	4.6941e-07	0.01409
31	32	28.3	28.3	17636	0.2	0.01	1e-11	0.00234
31	66	28.3	28.3	9962	0.2	0.01	2e-11	0.00132
32	33	119	119	3187	0.41	0.01	1.89e-09	0.00178
32	67	119	119	21685	0.41	0.01	2.8e-10	0.01209
33	38	113.2	113.2	28367	0.4	0.01	1.9e-10	0.01505
33	42	119	119	17455	0.41	0.01	3.5e-10	0.00973
34	68	1535.4	1535.4	25398	1.5	0.013799	1.1289e-07	0.18955
35	60	1091.9	1091.9	87694	1.2	0.01	1.478e-08	0.41885
36	61	113.2	113.2	9892	0.4	0.01	5.4e-10	0.00525
37	69	263.3	263.3	37520	0.61	0.01	1.17e-09	0.04631
37	71	119	119	27557	0.41	0.01	2.2e-10	0.01536
38	61	113.2	113.2	26792	0.4	0.01	2e-10	0.01422
39	40	113.2	113.2	22665	0.4	0.01	2.4e-10	0.01203
39	43	113.2	113.2	17413	0.4	0.01	3.1e-10	0.00924
39	44	113.2	113.2	18258	0.4	0.01	2.9e-10	0.00969
39	65	356.7	356.7	58405	0.71	0.01	1.61e-09	0.09766
40	41	113.2	81.7	8327	0.4	0.01	6.4e-10	0.00442
40	44	113.2	113.2	19003	0.4	0.01	2.8e-10	0.01009
42	43	113.2	113.2	4199	0.4	0.01	1.27e-09	0.00223
43	44	113.2	113.2	27803	0.4	0.01	1.9e-10	0.01475
44	45	226.5	226.5	11322	0.5657	0.014142	1.88e-09	0.01202
45	46	113.2	113.2	6274	0.4	0.01	8.5e-10	0.00333
45	48	113.2	113.2	19734	0.4	0.01	2.7e-10	0.01047
45	49	113.2	113.2	28417	0.4	0.01	1.9e-10	0.01508
46	47	113.2	113.2	2292	0.4	0.01	2.33e-09	0.00122
46	49	113.2	113.2	25761	0.4	0.01	2.1e-10	0.01367
48	50	113.2	113.2	15581	0.4	0.01	3.4e-10	0.00827
48	56	113.2	113.2	18436	0.4	0.01	2.9e-10	0.00978
49	50	113.2	113.2	19482	0.4	0.01	2.7e-10	0.01034
50	51	113.2	113.2	14576	0.4	0.01	3.7e-10	0.00774
50	63	113.2	113.2	5211	0.4	0.01	1.02e-09	0.00277
51	52	113.2	113.2	25088	0.4	0.01	2.1e-10	0.01331
51	57	113.2	113.2	5060	0.4	0.01	1.05e-09	0.00269
52	53	113.2	113.2	54748	0.4	0.01	1e-10	0.02905
52	73	52.7	48.2	3597	0.273	0.01	2.2e-10	0.00089
53	54	113.2	113.2	26239	0.4	0.01	2e-10	0.01393
53	73	52.7	48.2	58372	0.273	0.01	1e-11	0.01443
55	58	1105.5	1019.5	6081	1.2728	0.014142	2.0238e-07	0.03267
59	60	982.7	1091.9	8833	1.2	0.01	1.4678e-07	0.04219
61	69	44.2	44.2	11460	0.25	0.01	4e-11	0.00238
62	74	63.7	63.7	8892	0.3	0.01	1.4e-10	0.00265
72	73	34.7	48.2	13606	0.273	0.01	6e-11	0.00336
Compressor Parameters
node 1	node 2	min pressure ratio	max pressure ratio
68	35	1	2
Regulator Parameters
node 1	node 2	min pressure ratio	max pressure ratio
23	66	0.5	1
25	74	0.5	1
27	28	0.5	1
30	65	0.5	1
34	67	0.5	1
34	71	0.5	1
55	64	0.5	1
60	70	0.5	1
68	69	0.5	1
